# Supplementary material for: A pilot phase Ib/II study of whole-lung low dose radiation therapy (LDRT) for the treatment of severe COVID-19 pneumonia: First experience from Africa
Source: PLoS One. 2022 Jul 1;17(7):e0270594. doi: 10.1371/journal.pone.0270594 (PMC9249221; doi:10.1371/journal.pone.0270594)
Supplement: S1 Data — (CSV) [file pone.0270594.s004.csv]

Patient Num	Repeat Instrument	Repeat Instance	Age	Gender	Ethnicity	Method of ventilation	O2 supplementation	oxygen flow rate L/min	For patients on NIV	FIO2	ON MECH VENTILATION	Ferritin	CRP	D DIMER	GLUCOSE	CREAT	ALT	AST	HB	Visit Day	Ordinal score	Method of Ventilation	If subject requires oxygen supplementation or a form of ventilation to maintain support respiration, please select type	For subjects requiring supplemental oxygen, please provide the oxygen flow rate (l/min) and/or fraction of inspired oxygen (FiO2) (%)	Oxygen flow rate:	fio2:	For patient requiring non-invasive ventilation, please choose type	For subjects requiring mechanical ventilation, please provide form of intubation	Screening number	LAB DAY	Ferritin	CRP	D DIMER	WBC	HB	Platelet count	Urea	Creatinine	Sodium	Potassium	Bicarb	AST	ALT	GGT	ALP	Total Bil	Direct bilirubin	Random blood sugar	Complete?
Patient 1		0	51-60	1-Male	Black African	Non-invasive mechanical ventilation			CPAP	70		561	6	12.03	7.3	65	34	28	16.3
	All Days visit	1																		1	4		Non-invasive mechanical ventilation	Fraction of inspired oxygen (Fi02)		75	CPAP	N/A
	All Days visit	2																		2	4	Supplement of Oxygen		Oxygen Flow Rate	10		N/A
	All Days visit	3																		3	4	Supplement of Oxygen	N/A	Oxygen Flow Rate	7
	All Days visit	4																		4	3	Supplement of Oxygen	Non-invasive mechanical ventilation	Oxygen Flow Rate	7
	Lab results	1																												day 1	561.5	6	12.03	5.79	16.3	237	5.7	65	138	4	26.8	28	34	164	116	13	4	7.3	Complete
	Lab results	2																												day 3	627.8	4	4.65	4.14	16.8	263	4.7	69	138	3.68	27.4	24	30	136	103	14	4	7.3	Complete
	Lab results	4																												discharge	959.3	4	3.78	5.78	16.6		5.7	90	141	4.11	31.4	23	31	137	99	10	3	7.3	Complete
Patient 2		0	61-70	2-Female	Black African	Non-invasive mechanical ventilation			BIPAP	90		698	24	73.26	9.7	48	69	79	13.1
	All Days visit	1																		1	4	Other	Non-invasive mechanical ventilation	Fraction of inspired oxygen (Fi02)		90	BiPAP	N/A
	All Days visit	2																		2	4		Non-invasive mechanical ventilation	Fraction of inspired oxygen (Fi02)		90	BiPAP
	All Days visit	3																		3	4		Non-invasive mechanical ventilation	Fraction of inspired oxygen (Fi02)		80	CPAP
	All Days visit	4																		4	4		Non-invasive mechanical ventilation	Fraction of inspired oxygen (Fi02)		80	BiPAP
	All Days visit	5																		5	4		Non-invasive mechanical ventilation	Fraction of inspired oxygen (Fi02)		50	BiPAP
	All Days visit	6																		6	4		O2 supplementation - mask (high flow)	Oxygen Flow Rate	15
	All Days visit	7																		7	4		Non-invasive mechanical ventilation	Fraction of inspired oxygen (Fi02)		70	BiPAP
	All Days visit	8																		8	4		Non-invasive mechanical ventilation	Fraction of inspired oxygen (Fi02)		50	BiPAP
	All Days visit	9																		9	4		Non-invasive mechanical ventilation	Fraction of inspired oxygen (Fi02)		50	BiPAP
	All Days visit	10																		10	4		Non-invasive mechanical ventilation	Fraction of inspired oxygen (Fi02)		50	BiPAP
	All Days visit	11																		11	4	Other	Non-invasive mechanical ventilation	Fraction of inspired oxygen (Fi02)		50	BiPAP
	All Days visit	12																		12	4		Non-invasive mechanical ventilation	Fraction of inspired oxygen (Fi02)		40	BiPAP
	All Days visit	13																		13	4		Non-invasive mechanical ventilation	Fraction of inspired oxygen (Fi02)		40	BiPAP
	All Days visit	14																		14	3	Supplement of Oxygen	O2 supplementation - mask (high flow)	Oxygen Flow Rate	15
	All Days visit	15																		15	4		Non-invasive mechanical ventilation	Fraction of inspired oxygen (Fi02)		70	CPAP
	All Days visit	16																		16	4		Non-invasive mechanical ventilation	Fraction of inspired oxygen (Fi02)		55	CPAP
	All Days visit	17																		17	4		Non-invasive mechanical ventilation	Fraction of inspired oxygen (Fi02)		50	CPAP
	All Days visit	18																		18	3	Supplement of Oxygen	O2 supplementation - nasal canulae (not high flow)	Oxygen Flow Rate	3
	All Days visit	19																		19	3	Supplement of Oxygen	O2 supplementation - nasal canulae (not high flow)	Oxygen Flow Rate	7
	All Days visit	20																		20	3	Supplement of Oxygen	O2 supplementation - nasal canulae (not high flow)	Oxygen Flow Rate	4
	All Days visit	21																		21	3	Supplement of Oxygen	O2 supplementation - nasal canulae (not high flow)	Oxygen Flow Rate	3
	All Days visit	22																		22	3	Supplement of Oxygen	O2 supplementation - nasal canulae (not high flow)	Oxygen Flow Rate	3
	All Days visit	23																		23	3	Supplement of Oxygen	O2 supplementation - nasal canulae (not high flow)	Oxygen Flow Rate	5
	All Days visit	24																		24	3	Supplement of Oxygen	O2 supplementation - mask (not high flow)	Oxygen Flow Rate	5		N/A	N/A
	Lab results	1																												day 1	698.7	24	73.26	5.51	13.1	139	6.6	48	139	4.82	16.4	79	69	147	121	8	3		Complete
	Lab results	2																												day 3	383.4	7	18.47	3.7	12.6	167	4.9	42	136	4.18	29	51	72	150	115	7	2		Complete
	Lab results	3																												day 7	324	4	4.47	4.27	12.2	229	3	49	139	4.74	30.8	27	41	111	86	7	2		Complete
	Lab results	4																												day 14	117	4	5.7	4.08	11	272	3.5	56	138	4.33	30.3	22	30	67	72	6	2		Complete
	Lab results	5																												discharge	125	7	1.57	5.46	12.3	237	2.9	52	141	4.3	28.6	26	26	42	64	6	2		Complete
Patient 3			40-50	1-Male	Black African	Supplement of oxygen	Rebreather mask	15				1067.1	19	0.91	4.7	82	111	50	14.6
	All Days visit	1																		1	4	Supplement of Oxygen	Non-invasive mechanical ventilation	Oxygen Flow Rate	15
	All Days visit	2																		2	3	Supplement of Oxygen	O2 supplementation - mask (not high flow)	Oxygen Flow Rate	7		N/A	N/A
	All Days visit	3																		3	3	Supplement of Oxygen	O2 supplementation - mask (not high flow)	Oxygen Flow Rate	5		N/A	N/A
	All Days visit	4																		4	3	Supplement of Oxygen	O2 supplementation - mask (not high flow)	Oxygen Flow Rate	7		N/A	N/A
	All Days visit	5																		5	3	Supplement of Oxygen	O2 supplementation - mask (not high flow)	Oxygen Flow Rate	2.5		N/A	N/A
	All Days visit	6																		6	1	Supplement of Oxygen	O2 supplementation - mask (not high flow)	Oxygen Flow Rate	1		N/A	N/A
	All Days visit	7																		7	1	Room air	N/A	N/A			N/A	N/A
	Lab results	1																												day 1	1067.1	19	0.91	8.3	14.6	478	5.2	82	136	4.4	25.1	50	111	119	46	10	3	4.7	Complete
	Lab results	2																												day 3	1170.4	4	0.55	7.79	12.9	480	4.9	68	138	3.97	26.3	30	93	94	51	8	2	7.3	Complete
	Lab results	4																												discharge	882	4	0.47	6.03	13.4	429	5.3	76	138	4.1	28.1	23	66	74	52	6	2	5.1	Complete
Patient 4			61-70	1-Male	Asian	Non-invasive mechanical ventilation			BIPAP	100		1090.9	51	0.99		539	31	49	10.2
	All Days visit	1																		1	4		Non-invasive mechanical ventilation			100	BiPAP
	All Days visit	2																		2	4		Non-invasive mechanical ventilation	Fraction of inspired oxygen (Fi02)			BiPAP
	All Days visit	3																		3	4		Non-invasive mechanical ventilation	Fraction of inspired oxygen (Fi02)		70	CPAP
	All Days visit	4																		4	4		Non-invasive mechanical ventilation	Fraction of inspired oxygen (Fi02)		50	CPAP
	All Days visit	5																		5	3	Supplement of Oxygen	O2 supplementation - mask (high flow)	Oxygen Flow Rate	4
	All Days visit	6																		6	3	Supplement of Oxygen		Oxygen Flow Rate	4
	All Days visit	7																		7	1	Supplement of Oxygen	O2 supplementation - mask (not high flow)	Oxygen Flow Rate	1		N/A	N/A
	All Days visit	8																		8	1	Supplement of Oxygen	O2 supplementation - mask (not high flow)	Oxygen Flow Rate	1		N/A	N/A
	All Days visit	9																		9	3	Supplement of Oxygen	O2 supplementation - mask (not high flow)	Oxygen Flow Rate	1		N/A	N/A
	All Days visit	10																		11	3	Supplement of Oxygen	O2 supplementation - mask (not high flow)	Oxygen Flow Rate	5		N/A	N/A
	All Days visit	11																		12	3	Supplement of Oxygen	O2 supplementation - mask (not high flow)	Oxygen Flow Rate	5		N/A	N/A
	All Days visit	12																		12	3	Supplement of Oxygen	O2 supplementation - mask (not high flow)	Oxygen Flow Rate	5		N/A	N/A
	All Days visit	13																		13	3	Supplement of Oxygen	O2 supplementation - mask (not high flow)	Oxygen Flow Rate	4		N/A	N/A
	All Days visit	14																		14	3	Supplement of Oxygen	O2 supplementation - mask (not high flow)	Oxygen Flow Rate	4		N/A	N/A
	All Days visit	15																		15	3	Supplement of Oxygen	O2 supplementation - mask (not high flow)	Oxygen Flow Rate	4		N/A	N/A
	All Days visit	16																		16	3	Supplement of Oxygen	O2 supplementation - mask (not high flow)	Oxygen Flow Rate	4		N/A	N/A
	All Days visit	17																		17	3	Supplement of Oxygen	O2 supplementation - mask (not high flow)	Oxygen Flow Rate	2		N/A	N/A
	All Days visit	18																		18	2	Room air	N/A	N/A			N/A	N/A
	All Days visit	19																		19	1	Room air	N/A	N/A			N/A	N/A
	Lab results	1																												day 1	772.5	22	1.24	7.02	9.4	276	22.7	541	136	4.03	26.2	31	40	38	67	9	4		Complete
	Lab results	2																												day 3	772.5	22	1.24	7.02	9.4	276	22.7	541	136	4.03	26.2	31	40	38	67	9	4		Complete
	Lab results	3																												day 7	785..90	9	3.45	4.06	8.7	287	22.3	577	133	4.51	24.9	19	17	24	86	7	3		Complete
	Lab results	4																												day 14	677.9	21	0.81	4.05	8.8	213	17.6	705	140	3.98	27.2	12	18	17	93	6	2		Complete
	Lab results	5																												discharge	529.1	4	0.74	3.55	9.5	160	25.9	871	137	4.11	26.2	14	27	20	106	5	2		Complete
Patient 5			40-50	1-Male	Black African	Non-invasive mechanical ventilation			BIPAP	70		13552.4	128	1.74		91	31	49	12.6
	All Days visit	1																		2	4	Supplement of Oxygen	O2 supplementation - nasal canulae (high flow)	Fraction of inspired oxygen (Fi02)		57	BiPAP
	All Days visit	2																		2	4			Fraction of inspired oxygen (Fi02)		57	BiPAP
	All Days visit	3																		4	4		Non-invasive mechanical ventilation	Fraction of inspired oxygen (Fi02)		70	CPAP
	All Days visit	4																		5	4		Non-invasive mechanical ventilation			62	CPAP
	All Days visit	5																		6	4		Non-invasive mechanical ventilation			45	CPAP
	All Days visit	6																		1	4	Other	Non-invasive mechanical ventilation			45	BiPAP	N/A
	All Days visit	7																		7	3	Supplement of Oxygen	O2 supplementation - nasal canulae (not high flow)	Oxygen Flow Rate	8		N/A	N/A
	All Days visit	8																		8	3	Supplement of Oxygen	O2 supplementation - mask (not high flow)	Oxygen Flow Rate	10		N/A	N/A
	All Days visit	9																		9	3	Supplement of Oxygen	O2 supplementation - mask (not high flow)	Oxygen Flow Rate	10		N/A	N/A
	All Days visit	10																		10	3	Supplement of Oxygen	O2 supplementation - nasal canulae (not high flow)	Oxygen Flow Rate	4		N/A	N/A
	All Days visit	11																		11	3	Supplement of Oxygen	O2 supplementation - nasal canulae (not high flow)	Oxygen Flow Rate	5		N/A	N/A
	All Days visit	12																		12	3	Supplement of Oxygen	O2 supplementation - nasal canulae (not high flow)	Oxygen Flow Rate	5		N/A	N/A
	All Days visit	13																		13	3	Supplement of Oxygen	O2 supplementation - nasal canulae (not high flow)	Oxygen Flow Rate	5		N/A	N/A
	All Days visit	14																		14	3	Supplement of Oxygen	O2 supplementation - nasal canulae (not high flow)	Oxygen Flow Rate	4		N/A	N/A
	Lab results	1																												day 3	6784.7	53	4.3	9.24	13.4	707	6.7	78	136	4.82	26.3	86	206	548	175	20	10	6.5	Complete
	Lab results	2																												day 1	13552.4	128	1.74	8.78	12.6	479	6	91	132	4.53	24.3	500	448	938	256	65	44		Complete
	Lab results	3																												day 7	2111.2	5	0.85		13.7	826	6.4	82	134	4.96	25.8	102	311	429	155	19	9		Complete
	Lab results	4																												discharge	1601.3	52	0.85	6.97	13.3	384	3.9	74	138	4.24	25.2	98	291	371	170	24	9		Complete
Patient 6			61-70	1-Male	Black African	Non-invasive mechanical ventilation			CPAP	100		2376.5	88	0.85		67	104	45	14.6
	All Days visit	1																		1	4	Other	Non-invasive mechanical ventilation			100	CPAP	N/A
	All Days visit	2																		2	4	Other	Non-invasive mechanical ventilation	Fraction of inspired oxygen (Fi02)		100	CPAP	N/A
	All Days visit	3																		3	4	Other	Non-invasive mechanical ventilation	Fraction of inspired oxygen (Fi02)		90	BiPAP	N/A
	All Days visit	4																		4	4	Other	Non-invasive mechanical ventilation	Fraction of inspired oxygen (Fi02)		90	BiPAP	N/A
	All Days visit	5																		5	4	Other	Non-invasive mechanical ventilation	Fraction of inspired oxygen (Fi02)		90	BiPAP	N/A
	All Days visit	6																		6	4	Other	Non-invasive mechanical ventilation	Fraction of inspired oxygen (Fi02)		90	BiPAP	N/A
	All Days visit	7																		7	4	Other	Non-invasive mechanical ventilation	Fraction of inspired oxygen (Fi02)		90	BiPAP	N/A
	All Days visit	8																		8	4	Other	Non-invasive mechanical ventilation	Fraction of inspired oxygen (Fi02)		100	BiPAP	N/A
	All Days visit	9																		9	4	Other	Non-invasive mechanical ventilation	Fraction of inspired oxygen (Fi02)		100	BiPAP	N/A
	All Days visit	10																		10	5	Other	Mechanical invasive ventilation	Fraction of inspired oxygen (Fi02)		100	N/A	Endotracheal tube
	All Days visit	11																		11	5	Other	Mechanical invasive ventilation				N/A	Endotracheal tube
	All Days visit	12																		12	5	Other	Mechanical invasive ventilation	N/A			N/A	Endotracheal tube
	Lab results	1																												day 1	2376.5	88	0.85	13.16	14.6	422	5.9	67	134	5.35	25	450	104	278	100	75	3	6.2	Complete
	Lab results	2																												day 3	2006.8	62		12.18	14.5	553	7.4	74	131	5.13	25.7	37	61	228	88	11	4		Complete
	Lab results	3																												day 7	6544.1	251	7.28	36.6	14.8	266	6.4	44	125	4.44	22.1	26	43	170	121	16	6		Complete
Patient 7			71-80	1-Male	Black African	Supplement of oxygen	Rebreather mask	10				1583.6	48	1.32	6.2	83	32	31	12.8
	All Days visit	1																		1	3	Supplement of Oxygen	O2 supplementation - mask (not high flow)	Oxygen Flow Rate	10		N/A	N/A
	All Days visit	2																		2	3	Supplement of Oxygen	O2 supplementation - nasal canulae (not high flow)	Oxygen Flow Rate	5		N/A	N/A
	All Days visit	3																		3	3	Supplement of Oxygen	O2 supplementation - nasal canulae (not high flow)	Oxygen Flow Rate	3		N/A	N/A
	All Days visit	4																		4	3	Supplement of Oxygen	O2 supplementation - mask (not high flow)	Oxygen Flow Rate	5		N/A	N/A
	All Days visit	5																		5	4	Other	Non-invasive mechanical ventilation	Fraction of inspired oxygen (Fi02)		90	BiPAP	N/A
	All Days visit	6																		6	4	Other	Non-invasive mechanical ventilation	Fraction of inspired oxygen (Fi02)		90	BiPAP	N/A
	All Days visit	7																		7	4	Other	Non-invasive mechanical ventilation	Fraction of inspired oxygen (Fi02)		90	BiPAP	N/A
	All Days visit	8																		8	4	Other	Non-invasive mechanical ventilation	Fraction of inspired oxygen (Fi02)		100	BiPAP	N/A
	All Days visit	9																		9	5	Other	Mechanical invasive ventilation	Fraction of inspired oxygen (Fi02)		100	N/A	Endotracheal tube
	All Days visit	10																		10	5	Other	Mechanical invasive ventilation	Fraction of inspired oxygen (Fi02)		100	N/A	Endotracheal tube
	All Days visit	11																		11	5	Other	Mechanical invasive ventilation	Fraction of inspired oxygen (Fi02)		90	N/A	Endotracheal tube
	All Days visit	12																		12	5	Other	Mechanical invasive ventilation	Fraction of inspired oxygen (Fi02)		90	N/A	Endotracheal tube
	All Days visit	13																		13	5	Other	Mechanical invasive ventilation	Fraction of inspired oxygen (Fi02)		100	N/A	Endotracheal tube
	All Days visit	14																		14	5	Other	Mechanical invasive ventilation	Fraction of inspired oxygen (Fi02)		90	N/A	Endotracheal tube
	All Days visit	15																		15	5	Other	Mechanical invasive ventilation	Fraction of inspired oxygen (Fi02)		90	N/A	Endotracheal tube
	All Days visit	16																		16	5	Other	Mechanical invasive ventilation	Fraction of inspired oxygen (Fi02)		90	N/A	Endotracheal tube
	All Days visit	17																		17	5	Other	Mechanical invasive ventilation	Fraction of inspired oxygen (Fi02)		100	N/A	Endotracheal tube
	Lab results	1																												day 1	1583.6	48	1.32	5.23	12.8	302	7.7	83	134	4.58	28.4	31	32	81	106	9	3	6.2	Complete
	Lab results	2																												day 3	2287	41	6.53	5.26	12.9	334	8.4	95	129	4.8	24	29	30	87	112	11	3	6	Complete
	Lab results	3																												day 7	4034.8	128	9.96	4.4	12.3	174	4.7	63	135	4.43	23.7	34	14	80	169	9	3	4.6	Complete
	Lab results	4																												day 14	950.6	4	3.51	9.43	10.6	137	23	113	142	4.07	30.8	25	28	178	142	9	3	6.2	Complete
Patient 8			51-60	2-Female	Black African	Supplement of oxygen	Rebreather mask	5				692.7	4	0.5	5.2	109	54	35	13.9
	All Days visit	1																		1	3	Supplement of Oxygen	O2 supplementation - mask (not high flow)	Oxygen Flow Rate	5		N/A	N/A
	All Days visit	2																		2	3	Supplement of Oxygen	O2 supplementation - mask (not high flow)	Oxygen Flow Rate	5		N/A	N/A
	All Days visit	3																		3	3	Supplement of Oxygen	O2 supplementation - mask (not high flow)	Oxygen Flow Rate	5		N/A	N/A
	All Days visit	4																		4	3	Supplement of Oxygen	O2 supplementation - mask (not high flow)	Oxygen Flow Rate	5		N/A	N/A
	All Days visit	5																		5	3	Supplement of Oxygen	O2 supplementation - mask (not high flow)	Oxygen Flow Rate	5		N/A	N/A
	All Days visit	6																		6	3	Supplement of Oxygen	O2 supplementation - mask (not high flow)	Oxygen Flow Rate	7		N/A	N/A
	All Days visit	7																		7	3	Supplement of Oxygen	O2 supplementation - mask (not high flow)	Oxygen Flow Rate	7		N/A	N/A
	All Days visit	8																		8	3	Supplement of Oxygen	O2 supplementation - mask (not high flow)	Oxygen Flow Rate	7		N/A	N/A
	All Days visit	9																		9	4		Non-invasive mechanical ventilation	Fraction of inspired oxygen (Fi02)		100	BiPAP	N/A
	Lab results	1																												day 1	692.7	4	0.5	9.1	13.9	345	11.1	109	136	4.74	25.4	35	54	95	72	6	2	5.8	Complete
	Lab results	2																												day 3	798.4	99	1.53	4.3	14.4	255	9.6	99	135	4.34	25.9	33	41	82	75	9	3	4.6	Complete
	Lab results	3																												day 7	946.1	30	2.7	5.78	13.1	167	6.5	92	135	3.9	25.2	42	42	87	100	13	4	7	Complete
Patient 9			51-60	1-Male	Asian	Non-invasive mechanical ventilation			CPAP	60		914.1	4	0.66		62	176	45	16
	All Days visit	1																		1	4		Non-invasive mechanical ventilation	Fraction of inspired oxygen (Fi02)		60	CPAP
	All Days visit	2																		2	4		Non-invasive mechanical ventilation	Fraction of inspired oxygen (Fi02)		50	BiPAP
	All Days visit	3																		3	4		Non-invasive mechanical ventilation	Fraction of inspired oxygen (Fi02)		50	BiPAP
	All Days visit	4																		4	4	Supplement of Oxygen	Non-invasive mechanical ventilation	Fraction of inspired oxygen (Fi02)		90	BiPAP
	All Days visit	5																		5	4		Non-invasive mechanical ventilation	Fraction of inspired oxygen (Fi02)		90	BiPAP
	All Days visit	6																		6	4		Non-invasive mechanical ventilation	Fraction of inspired oxygen (Fi02)		90	BiPAP
	All Days visit	7																		7	4		Non-invasive mechanical ventilation	Fraction of inspired oxygen (Fi02)		60	BiPAP
	All Days visit	8																		8	4		Non-invasive mechanical ventilation	Fraction of inspired oxygen (Fi02)		40	BiPAP
	All Days visit	9																		9	4		Non-invasive mechanical ventilation	Fraction of inspired oxygen (Fi02)		40	BiPAP
	All Days visit	10																		10	4		Non-invasive mechanical ventilation	Fraction of inspired oxygen (Fi02)		40	BiPAP
	All Days visit	11																		11	4		Non-invasive mechanical ventilation	Fraction of inspired oxygen (Fi02)		60	BiPAP
	All Days visit	12																		12	5		Non-invasive mechanical ventilation	Fraction of inspired oxygen (Fi02)		80	BiPAP	Endotracheal tube
	All Days visit	13																		13	5		Mechanical invasive ventilation			70		Endotracheal tube
	All Days visit	14																		14	5		Mechanical invasive ventilation			100		Endotracheal tube
	All Days visit	15																		15	5		Mechanical invasive ventilation			100		Endotracheal tube
	All Days visit	16																		16	5		Mechanical invasive ventilation			80		Endotracheal tube
	All Days visit	17																		17	5		Mechanical invasive ventilation			70		Tracheostomy tube
	All Days visit	18																		18	5		Mechanical invasive ventilation			60
	All Days visit	19																		19	5		Mechanical invasive ventilation			55
	All Days visit	20																		20	5		Mechanical invasive ventilation			55
	All Days visit	21																		21	5	Other	Mechanical invasive ventilation	Fraction of inspired oxygen (Fi02)		60	N/A	Tracheostomy tube
	All Days visit	22																		22	5	Other	Mechanical invasive ventilation	Fraction of inspired oxygen (Fi02)		55	N/A	Tracheostomy tube
	All Days visit	23																		28	5	Supplement of Oxygen	Mechanical invasive ventilation	Fraction of inspired oxygen (Fi02)		60	CPAP	Tracheostomy tube
	Lab results	1																												day 1	914	4	0.66	14.53	16	185	9.2	62	136	4.19	22.3	45	176	212	73	10	4		Complete
	Lab results	2																												day 3			0.45	11.64	17.1	187	8.4	82	137	4.21	23.4	33	134	216	74	11	4		Complete
	Lab results	3																												day 7	814.4	4		7.41	16.5	128	9.3	63	135	3.9	21.8	31	76	217	65	12	4		Complete
	Lab results	4																												day 14	438.4	12	0.34	11.26	14.6	155	6.9	53	137	4.43	30.2	24	43	218	115	4	2		Complete
	Lab results	5																												day 28	1063.1	101	1.24	12.37	10.3	281	11.5	37	145	4.27	34.9	142	237	299	165	4	2	6.7	Complete
Patient 10			40-50	1-Male	Black African	Non-invasive mechanical ventilation			BIPAP	100		396.5	19	5.98	7.3	85	54	84	18.34
	All Days visit	1																		1	4	Other	Non-invasive mechanical ventilation	Fraction of inspired oxygen (Fi02)		100	BiPAP	N/A
	All Days visit	2																		2	4	Other	Non-invasive mechanical ventilation	Fraction of inspired oxygen (Fi02)		100	BiPAP	N/A
	All Days visit	3																		3	4	Other	Non-invasive mechanical ventilation	Fraction of inspired oxygen (Fi02)		100	BiPAP	N/A
	All Days visit	4																		4	4	Other	Non-invasive mechanical ventilation	Fraction of inspired oxygen (Fi02)		100	BiPAP	N/A
	Lab results	1																												day 1	396.5	19	5.98	18.34	14	468	9.3	85	140	4.69	25	84	54	197	145	12	5		Complete
	Lab results	2																												day 3			42.5	20.38	14.2	376	8.2	92	138	4.4	26.7	98	53	172	364	18	8	5.8	Complete
[truncated: 4 more columns]
